# Supplementary material for: Innovative COVID-19 Point-of-Care Diagnostics Suitable for Tuberculosis Diagnosis: A Scoping Review
Source: J Clin Med. 2024 Oct 2;13(19):5894. doi: 10.3390/jcm13195894 (PMC11477317; doi:10.3390/jcm13195894)
Supplement: Supplementary file 1 [file jcm-13-05894-s001.zip]

Archive with 9 entries (7 files):
- .DS_Store
- 4. Supplementary Materials_Scoping review.pdf
- 5. Supplementary Tables S6-S9_Scoping review.xlsx
- __MACOSX/
- __MACOSX/Supplementary materials/
- __MACOSX/Supplementary materials/._.DS_Store
- __MACOSX/Supplementary materials/._4. Supplementary Materials_Scoping review.docx
- __MACOSX/Supplementary materials/._5. Supplementary Tables S6-S9_Scoping review.xlsx
- __MACOSX/Supplementary materials/._~$Supplementary Tables S6-S9_Scoping review.xlsx
